# Supplementary material for: Differences in the Natural Swimming Behavior of Schizothorax prenanti Individual and Schooling in Spatially Heterogeneous Turbulent Flows
Source: Animals (Basel). 2023 Mar 10;13(6):1025. doi: 10.3390/ani13061025 (PMC10044503; doi:10.3390/ani13061025)
Supplement: Supplementary file 1 [file animals-13-01025-s001.zip]

Archive with 1 entries (1 files):
- animals-2177048-supplementary File S1.pdf
